# Supplementary material for: High serum resistin associates with intrahepatic inflammation and necrosis: an index of disease severity for patients with chronic HBV infection
Source: BMC Gastroenterol. 2017 Jan 7;17:6. doi: 10.1186/s12876-016-0558-5 (PMC5219659; doi:10.1186/s12876-016-0558-5)
Supplement: Additional file 1: — The raw data of laboratory tests for serum levels of resistin, IL-1, IL-6, IL-17, IL-23, TNF-α, TGF-β1, ALT, AST and TBil. (XLS 157 kb) [file 12876_2016_558_MOESM1_ESM.xls]

## Sheet: All together
No.	Sex	Age	il1(pg/mL)	il6(pg/mL)	il23(pg/mL)	TGF-β1(pg/mL)	TNF-α(pg/mL)	IL17(pg/mL)	Resistin(ng/ml)	ALT	AST	TBIL	Fibroscan
5	M	33	2.87045	122.576	10.9562	55.7007	1656.37	4.91482	11.4248	345	113	163.4	43.5
18	M	41	0.007339	4.94915	9.85451	53.1498	11.0567	9.27472	7.47433	274	149	244.6	26.3
20	M	52	0.404994	13.4237	5.9987	46.7724	121.237	6.36812	2.98513	224.2	126.8	22.2	6.4
21	M	32	0.007339	7.15254	9.30368	39.1195	296.825	7.82142	1.35406	129	60	11.5	3.5
24	F	59	0	5.62712	5.9987	41.6704	24.2939	0	1.11463	25	22	10.9	5.6
29	M	26	0	4.94915	5.44787	42.9459	12.614	3.46151	2.5811	244	238	105.2	25.1
35	F	44	0	5.28814	0.4904	49.3233		3.46151	6.23232	69	69	28.0	13.8
46	M	44							2.86542	376	268	11.8	17.1
55	M	31	0	1.22034	0	56.9762	2.88077	3.46151	7.30973	95	50	20.1	4.4
65	M	56	0	1.38983	7.10036	44.2214		4.91482	2.626	77	45	23.7	16.9
81	M	38	0	1.38983	8.75285	49.3233	2.49144	2.00821	1.15953	105	53	15.5	12.2
116	M	39	0.08687	4.27119	4.34621	54.4252	6.77407		33.4219	193	490	64.9	16.0
148	M	72	0	17.661	9.85451	51.8743	20.79		5.39434	97	82	35.8	11.4
157	M	45	0	3.25424	118.919	54.4252	3.2701	0.554913	4.76585	57	42	12.1	4.6
159	M	41	0	3.59322	1.04123	62.0781	12.2247		2.86542	156	63	14.5	5.4
161	F	42	0	1.55932	1.04123	65.9046	7.55273		1.69823	51	69	19.4	11.6
163	F	38	0	1.05085	16.4645	54.4252	3.65943	3.46151	1.09967	62	45	7.8	4.4
170	M	28	0	1.72881	2.69372	40.395	2.10211	7.82142	1.95262	178	68	18.9	5.3
173	M	58	0.007339	1.89831	1.59206	49.3233	1.32345	2.00821	0.216793	15	182	7.7	5.4
180	M	46	0.245932	7.32203	4.89704	53.1498	40.6458	3.46151	15.7195	26	44	31.9	70.2
190	M	41	0.245932	23.4237	9.85451	44.2214	8.33139	3.46151	1.48873	74	40	10.6	11.2
204	F	45	0	7.66102	0	45.4969	9.11005	6.36812	0	175	160	21.7	39.7
208	F	19	0.166401	10.7119	5.9987	55.7007	4.43809	3.46151	5.09506	571	264	19.1	5.7
220	M	32	0	0.881356	0	54.4252	4.43809	0.554913	1.62341	50	22	37.5	50.5
221	M	46	0	3.08475	2.69372	44.2214	2.88077	4.91482	1.24931	63	58	8.4	4.8
249	F	31	0.88218	5.11864	18.117	45.4969	9.11005	0	5.93304	1022	508	20.7	9.1
254	F	26						15.0879	3.35923	145	131	11.6	6.3
256	F	41	1.35937	19.3559	31.3369	64.6291	12.2247	4.91482	7.30973	576	598	37.1	36.4
274	M	60	0.961711	8.50847	0	39.1195	3.65943	3.46151	9.62915	56	43	9.1	11.8
290	M	56	1.67749	4.61017	29.6844	49.3233	25.0726	0	2.0424	143	79	55.3	20.4
294	M	45	1.59796	1.72881	9.30368	42.9459	206.89	4.91482	0.531037	57	40	12.4	8.1
312	M	40	0.564056	4.10169	3.79538	46.7724	2.10211	4.91482	3.43405	24	16	11.9	6.6
322	M	30							0.022261	138	64	14.8	9.3
323	M	41							0.725569	84	43	16.7	4.4
326	M	67	0.723118	1.38983	0	42.9459	6.38474	0	0.306577	8	16	20.2	4.4
332	M	17	0.325463	3.25424	0	42.9459	3.2701		0	83	42	7.8	4.3
332	M	17						0	0.171901	83	42	7.8	4.3
337	M	48	0.961711	3.25424	4.34621	39.1195	4.82742	9.27472	3.44902	53	45	27.2	7.3
340	M	31		7.49153	2.14289	36.5685	8.33139	13.6346	0.635785	67	30	92	11.8
341	M	27	0.643587	4.44068	2.14289	37.844	5.99541	3.46151	3.47894	580	410	22.4	17.3
346	M	64	0.404994	3.08475	8.75285	37.844	18.0646	0		13	17	11.2	6.1
349	M	38	0.484525	2.91525	0	44.2214	3.2701	2.00821		13	20	12	4.5
354	F	45	0.166401	19.0169	6.54953	37.844	9.49938	0.554913		41	37	16.4	8.3
357	M	29	0.08687	1.38983	5.9987	40.395	6.38474	4.91482		91	49	26.7	9.0
359	M	25	0.166401	4.27119	0	34.0176	24.2939	2.00821		742	315	34.5	11.4
365	F	19	0	0.542373	0	48.0478	0.54479	19.4478		50	37	109	4.8
366	M	32	0.564056	2.40678	3.79538	44.2214	6.38474	6.36812		193	95	12	4.6
367	M	41	0.404994	1.22034	0.4904	32.7421	13.782	7.82142		69	52	正常	5.8
368	M	48	0.245932	1.72881	1.04123	37.844	2.10211	0		23	16	7.5	5.9
369	M	41	9.07387	71.8983	24.1761	49.3233	449.832			38	32	20.4	4.4
398	M	46	1.27984							93	40	14.4	17.3
90	M	15	0.08687	0	3.79538	36.5685		2.00821		92	49	8.8
95	M	35	0.484525	8.67797	12.0578	40.395	9.88871	0.554913		177	366	424.6	35.3
96	M	32	0.08687	2.74576	0.4904	39.1195	6.38474	3.46151		52	52	58.6	9.2
104	M	60	0.325463	1.89831	3.79538	44.2214	4.04876	10.728		110	78	9
108	M	32	0.404994	5.9661	0	37.844	5.21675	2.00821		23	28	31.3	9.2
110	M	43					16.8966	10.728		259	168	19.6
446	M	26	0	3.24675						289	127	21.5	21.5
253	F	41			0.4904	54.8052				673	208	222.3	13.0
111	F	24						3.46151		200	114	20.1
112	F	39						6.36812		39	43	12.5	12.6
115	F	50						4.91482		139	83	0.7
123	M	12						15.0879		262	158	13.1	16.0
125	M	61						3.46151		53	38	13.1
127	M	42						7.82142		32	35	27.6	35.8
129	F	31						15.0879		87	65	17.7	11.2
135	M	50						10.728		60	46	14.8	4.8
138	M	48						6.36812		555	69	298.4	13.5
142	M	48						6.36812		555	69	298.4	13.5
296	M	38						6.36812		51	31	17.4	5.8
299	M	28						0		190	90	17.9	9.8
302	M	19						3.46151		92	36	13.1	2.8
305	M	42						0		46	36	13.4	6.3
306	M	27											6.0
308	M	52						6.36812		71	49	5.0	5.0
309	F	46						36.8874		49	35	15	6.1
311	M	52						6.36812		89	37	17.1	4.8
409	F	39						0.554913		719	576	30.0	24.8
415	F	39						4.91482		160	66	33.8	24.8
420	M	41						0		48	28	46.0
426	M	49						6.36812		662	782	80.3	23.7
427	M	17						6.36812		378	153	17.0	5.3
432	F	48						4.91482		289	269	29.2	38.5
438	M	18						7.82142		131	76	16.4
2	M	46	1.59796		4.34621		15.9525		5.87815	70	165	236.7
10	M	47	0.88218	4.67532	0	41.8504	30.1818	6.195	2.69082	188	205	46.2
17	F	49	3.90436	346.494	7.10036	44.4414	36.5395	19.2525	23.4608	14	40	54.5	43.5
32	F	27	0.88218	8.31169	1.59206	41.8504	4.82742	11.418	5.48908	21	23	20.8	16.9
36	M	49	0.88218	8.96104	4.34621	49.6233	15.7287	7.0655	2.39154	68	141	65.7	35.3
38	M	42	0.88218	11.039	1.59206	39.2595	20.7965	8.8065	19.5104	44	36	23.2	15.9
41	M	48	0.007339	9.35593	5.44787	44.2214	4.82742	5.3245	8.69138	21	42	50.6	13.8
43	M	74	2.15468	9.61039	9.30368	43.1459	38.3098	10.5475	41.687	4	25	24.8	19.6
44	F	49	0.245932	4.02597	5.9987	50.9188	5.21675	8.8065	13.1955	21	55	12.3
48	M	43					11.446		8.36217	112	91	81.0	42.2
54	M	38	0.802649	16.6234	7.10036	59.9872	6.2645	10.5475	5.86318	47	56	240.8
59	F	51	0.88218	3.63636	0.4904	48.3278		4.454	6.31211	162	213	36.2	4.9
63	M	40							4.20218	131	201	71.1	12.0
68	M	60	0.404994	1.94805	3.79538	50.9188	3.237	8.8065	4.45657	121	118	24.8	19.6
72	F	70	1.91608	6.88312	1.59206	47.0324	1.4205	6.195	8.87095	47	47	11.1	12.9
79	M	63	0.714525	2.33766	0	39.2595	2.93425	2.713	5.74347	24	31	20.2	7.6
87	M	39	0.33643	6.62338	3.79538	41.8504	4.75075	7.936	9.64908	83	106	81.9	12.0
93	F	79	0.563287	12.5974	11.507	40.555		3.5835	7.0603	11	15	7.7	35.8
97	F	47	0.563287	43.3766	7.10036	48.3278	7.17275	5.3245	3.03003	17	34	91.5
119	F	47	0.412049	8.44156	12.6087	49.6233	4.448	7.0655	3.62858	10	17	11.1	16.3
120	M	50	0.941382	6.23377	3.79538	45.7369	5.0535	4.454	3.1647	13	40	37.5	53.2
126	M	52	0.563287	7.01299	0.4904	45.7369	12.6223	5.3245	0.531037	97	49	43.8	21.8
128	M	67	0.487668	15.4576	4.89704	46.7724	5.96175	1.8425	5.91808	34	83	109.5	60.4
130	M	46	0.638906	33.7627	4.89704	53.1498	14.7415	4.454	6.41189	31	115	20.2	33.8
132	M	45	0.260811	11.3898	1.59206	44.2214	6.2645	9.677	1.27924	45	53	51.7
136	F	65	0.865763	20.3729	10.9562	55.7007	4.448	3.5835	9.67404	26	37	24.8
137	F	63	0.487668	22.2373	5.9987	41.6704	8.38375	8.8065	1.00988	8	18	19.3
149	M	39			0	40.395	2.32875		5.06513	37	36	20.9	9.2
172	M	44	0.260811	10.2034			6.38474	5.3245	3.92787	64	52	21.1	29.9
175	F	42	0.185192	5.79661	0	53.1498	11.8354	4.454	10.1828	8	18	8.8	7.8
179	M	66	0.109573	1.89831	0	44.2214	58.555	1.8425	3.34427	119	66	13.1	17.3
181	F	44	0.412049	11.3898	4.89704	40.395	13.3927	3.5835	8.16268	23	34	17.9
183	F	56	0.714525	63.7627	0	54.4252	16.8966	3.5835	3.50887	112	65	39.1
184	M	44	0.109573	16.9831	13.1595	53.1498		0.972	3.47894	25	61	76.1	75.0
186	M	54	0.865763	6.47458	1.04123	48.0478	14.1713	4.454	6.18743	10	39	33.2	26.6
193	M	29	0	12.9153	1.04123	42.9459	5.21675	3.5835	8.88095	24	31	9.7	29.2
195	M	47	0	5.28814	2.69372	46.7724	4.82742	7.0655	3.01506	131	17	44.6	7.6
200	M	44	0.412049	11.7288	2.14289	1189.6	9.11005	6.195	23.2614	104	90	22.0
203	F	71					16.8966		17.7696	1	135	12.9	11.8
209	M	47	0.638906	9.01695	2.14289	48.0478	1.71278	6.195	4.24211	9	17	35.3	7.6
212	M	38	0.412049	3.42373	1.59206	42.9459		4.454	1.20442	19	17	19.8	13.5
219	F	51	0.109573	2.91525	2.14289	49.3233	3.2701	7.936	2.17708	33	46	18.6	11.9
226	F	48	0.412049	5.45763	7.10036	48.0478		4.454	23.2165	24	31	16.5	31.6
228	M	25	0.185192	6.13559	1.04123	39.1195	4.43809	1.8425	3.67348	29	44	30.9	33.8
245	M	42	0.563287	19.5254	8.75285	41.6704	5.21675	3.5835	0.605857	188	16	12.7	5.4
251	F	51	0.714525	14.1017	5.9987	53.1498	3.65943	2.713	4.21218	10	17	9.4	18.2
261	M	58	0.563287	2.0678	3.24455	42.9459	1.71278	0	7.08527	11	14	11.6	10.3
265	M	50	1.3951	18.1695	9.30368	63.3536	29.7445	1.8425	9.12037	13	29	126.8	43.5
267	F	73	0.865763	36.3051	86.4199	49.3233	19.2326	2.713	1.35406	13	24	44.1	34.8
269	F	51							6.38196	6	15	8.7	18.2
272	M	44	0.563287	12.2373	7.65119	50.5988	2.49144	2.713	2.68585	14	31	12.6	25.1
275	M	43	0.941382	3.42373	9.30368	41.6704	4.82742	1.8425	0.531037	38	25	17.1	5.5
289	M	52	0.487668	60.8814	5.9987	55.7007	7.55273	1.8425	8.89591	45	67	90.03	51.4
295	M	44	0.487668	20.5424	6.54953	48.0478	11.8354	0.972	4.18225	11	42	18.2	18
297	M	56							4.48153	88	77	16	18.4
300	F	58	12.3599	104.271	4.89704	46.7724	867.193	0	3.26945	86	108	54.8	34.3
301	F	44	1.47072	4.77966	3.79538	54.4252		1.8425	4.00268	21	39	11.2	14.8
303	M	32							0.246721	40	39	10.4	7.4
304	F	49					7.94206		1.42888	28	48	11.9	32.0
313	F	57					9.49938		2.85046	957	931	30.8	24.2
316	F	58					14.5607		3.10485	45	66	44.3	34.3
328	M	51							0	72	67	11.5	36.9
329	M	49							6.27721	63	124	49.2	30.8
331	F	58							0.860245	17	35	20.8	24.5
334	F	43							12.8763	52	66	14.4	39.7
335	M	33							1.8778	14	31	10.4	18.2
342	M	36							5.6188	33	26	27.8	18.6
343	M	43							3.29938	72	40	19.2	5.5
344	F	56							0	63	52	17.7	10.9
348	F	52							1.18945	31	28	22.4	16.0
1	F	25	2.07515	68.8312	1.59206	49.6233	783.424	0	1.68823	17	27	114.5	26.3
3	M	44	7.0856	173.896	6.54953	48.3278	923.294	15.0879	2.43643	26	146	457.1
4	M	57	0.325463	40.1299	10.4053	57.3962	22.9157	4.91482	3.9029	162	128	300.7	46.4
6	F	58	2.07515	329.61	5.44787	57.3962	50.466	3.46151	4.63614	147	135	176.3
28	M	48	2.4728	52.2078	2.14289	41.8504	105.264	0	2.2419	1479	1283	111.6	32.8
30	M	42	0.643587		4.34621	62.5781			9.96332	30	92	193.1	25.7
34	F	58	0	14.2857	1.59206	54.8052		4.91482	0.655713	50	85	218.8
50	M	57	0.166401	49.8701	4.34621	63.8736	40.778	4.91482	2.07729	5	67	395.6	46.4
53	F	58	0.007339	41.9481	1.59206	53.5098	68.0255	0	0.610821	1	32	151.9
69	M	60	0.404994	86.3636	1.59206	54.8052	7.4755	0	1.4937	68	182	57.4
77	M	52	0	14.9351	0.4904	54.8052		9.27472	3.54376	31	76	217.7	25.4
80	M	28	0.007339	13.3766	9.85451	54.8052	4.75075	13.6346	3.37916	181	70	392
84	M	50	0	17.1429	15.3628	65.1691	13.2278	3.46151	5.1898	111	245	265.7
91	M	41	0	8.96104	0	56.1007	4.14525	0	9.18519	679	823	94.1	48
101	M	52	0	12.4675	0.4904	50.9188	7.77825	2.00821	2.85542	16	41	96.8	27.7
102	M	50	1.35937	13.3766	17.0153	65.1691	8.6865	0.554913	6.1475	69	138	249
106	M	41	0	11.039	1.04123	49.6233	8.081	4.91482	1.01485	95	729	208.3	48
109	M	39	0	2.98701	3.79538	53.5098	1.72325	2.00821	7.23987	437	175	479.4	26.6
114	M	38	0	23.1169	1.59206	53.5098		19.4478	7.23987	18	23	23.1	19.6
121	M	39	0.007339	4.80519	9.30368	48.3278	6.56725		16.6373	113	71	281.3	26.6
122	M	50	0.802649	29.0909	15.9136	67.76	11.714	6.36812	4.6511	51	110	232.6
133	M	52	0.08687	36.6234	0	54.8052	4.75075	7.82142	2.34665	59	85	441.7	69.1
141	M	50	0.643587	10.6494	15.3628	69.0555	9.59475	0	6.86577	44	106	284.5
147	F	45	0.245932	6.62338	4.89704	57.3962	4.14525	2.00821	2.01744	686	306	219.4	36.8
152	M	48	0.08687	59.7403	0	47.0324	8.98925	0.554913	3.39412	125	210	316.6
156	F	45	0	4.41558	0.4904	50.9188	7.77825	3.46151	1.20938	80	37	171.3	36.8
174	M	25	0.325463	7.4026	8.75285	54.8052	4.448	10.728	5.01024	27	33	20.1	35.3
182	M	45	0	4.28571	15.9136	49.6233	5.96175	2.00821	5.66865	41	50	76.8	26.3
185	M	45	0.08687	8.96104	1.59206	52.2143	5.0535	10.728	3.18463	61	160	279.3
191	M	38	0	30.9091	0	61.2826	2.32875	3.46151	0.446217	295	263	219.8
192	M	55	0	38.8312	0	50.9188	2.026	6.36812	8.94577	28	34	595.7
194	M	49	0	8.31169	3.24455	54.8052	7.77825	4.91482	2.18204	24	62	548.4	18
198	M	39						15.0879	1.35902	15	50	52.2
202	M	40	0.08687	9.48052	0	48.3278	9.292	3.46151	6.13254	355	37	376.0	43.5
205	M	38	0.484525	21.8182	1.59206	58.6917	7.4755	7.82142	9.21512	51	61	293.7
206	M	33	0.166401	2.72727	0	52.2143		15.0879	10.4422	374	242	369.1	12.0
210	M	55	0.166401	8.96104	8.20202	49.6233	5.659	10.728	7.88333	25	42	376.3
213	M	37	0	12.4675	2.14289	57.3962	11.4112	6.36812	3.10981	551	432	43.4
216	M	40	0	4.93506	0	56.1007	5.659	6.36812	16.0836	28	44	432.2	43.5
223	M	55	0	8.44156	0.4904	57.3962		6.36812	6.59642	25	49	481.2
224	M	34							11.2502	90	44	367.3	12.0
229	M	45	3.10905	9.61039	83.1149	67.76	8.98925	0	2.10722	618	449	230.5	48
230	F	54					5.35625			13	27	71.8	75.0
235	M	43					14.7415		2.15211	22	49	232.6	18
237	M	41	0.325463	4.54545	4.89704	49.6233	7.77825	3.46151	11.744	27	45	312.4	43.5
239	F	51	0	12.2078	4.34621	52.2143	3.53975		3.33427	30	55	58.7
243	F	41					18.0718	6.36812	9.26001	1039	450	199.4
244	M	34	0	17.6623	6.54953	54.8052	35.6313	36.8874	38.5146	635	246	233.5	27
246	M	37	0.325463	60.9091	12.6087	59.9872	7.77825	6.36812	12.6868	190	268	321.7
248	M	30	0	2.72727	3.79538	48.3278	8.081	0.554913	1.35902	182	66	206.3	15.3
257	F	54	0	5.58442	5.44787	79.4194	2.32875	4.91482	10.8761	14	21	40.1	75.0
263	M	44					9.8975		6.20736	97	134	348.2	48
264	M	30	0	1.42857	3.24455	59.9872	5.659	0	10.9659	52	28	96.7	15.3
276	F	39	0	1.42857	14.2612	49.6233	2.93425	6.36812	5.07009	594	465	123.1	17.1
280	M	43	0	8.96104	4.89704	45.7369	12.0168	4.91482	3.13974	162	28	131.5	18
282	F	40	0	1.94805	2.14289	44.4414	3.237	0	0.925065	45	42	51.0	13
284	M	38	0	16.7532	1.59206	50.9188	4.43809	3.46151	4.66606	9	32	189.4
287	M	39	0	12.8571	7.10036	57.3962	4.43809	3.46151	13.2704	41	56	125.9
288	M	38	0.325463	26.4935	1.04123	57.3962	2.88077	3.46151	11.4896	10	59	219.8
292	M	44		7.53247	29.6844	70.351	9.11005	3.46151	17.7446	46	82	278.6	48.0
310	M	50							14.0784	710	836	133	10
315	M	40		4.15584	0	58.6917	12.2247	6.36812		21	30	63.3	27.0
327	M	49	0.08687	28.7013	1.04123	57.3962	3.65943	7.82142	7.50922	98	204	99.5	25.1
347	M	50		87.1429	4.34621	53.5098	25.0726	0.554913		63	104	486.8
364	M	26	0	4.15584	0	45.7369	206.89	2.00821		47	39	76.4	26
400	M	53	0.08687	21.5584	11.507	53.5098	18.98	0		714	96	278.9	40.9
402	M	53	3.02952	29.4805	2.69372	56.1007	112.53	0.554913		406	173	392.6
406	M	76		9.74026			27.457	0.554913		202	210	160.7	24.5
407	F	58	1.12077	15.4545	0	52.2143	22.0075	10.728		42	65	125.6
408	M	56	0	8.83117	0	63.8736	15.0443	7.82142		30	88	181.1	70.6
418	M	53	0				7.17275	2.00821		100	63	355.7	40.9
421	M	50	0.245932	47.6623	1.59206	54.8052	12.925	0.554913		40	140	352.2	27.3
444	F	57						4.91482		569	461	568.5
450	M	41		216.104	0	65.1691	9.292			525	541	273.9
451	M	76		17.2727	3.24455	66.4646	11.1085			20	32	152.4	24.5
454	M	41			0.4904	49.6233	11.1085			68	109	316.4
462	M	48	0.08687	22.3377	3.79538	47.0324	15.347	3.46151		274	420	158.9	75
467	M	27	0	22.7273	10.4053	50.9188	7.17275			45		344.3
471	M	44	0.007339	5.84416	4.34621	62.5781	144.016	4.91482		192	235	161.4	21.3

## Sheet: CHB
No.	AntiVirus	Sex	Age	Resistin(ng/ml)	il1(pg/mL)	il6(pg/mL)	IL17(pg/mL)	il23(pg/mL)	TNF-α(pg/mL)	TGF-β1(pg/mL)	ALT	AST	TBIL	LS (Kpa)	HBeAg	HBV DNA	HBV DNA
312	ADV	M	40	3.43405	0.564056	4.10169	4.91482	3.79538	2.10211	46.7724	24	16	11.9	6.6	-	3770	3.57634
309	ADV	F	46				36.8874				49	35	15	6.1	-	15200	4.18184
204	ADV	F	45	0	0	7.66102	6.36812	0	9.11005	45.4969	175	160	21.7	39.7	+	18900000	7.27646
299	ADV	M	28				0				190	90	17.9	9.8	-	2930000	6.46687
90	ADV	M	15		0.08687	0	2.00821	3.79538		36.5685	92	49	8.8		-	457000	5.65992
221	ADV	M	46	1.24931	0	3.08475	4.91482	2.69372	2.88077	44.2214	63	58	8.4	4.8	-	70800	4.85003
340	ADV	M	31	0.635785		7.49153	13.6346	2.14289	8.33139	36.5685	67	30	92	11.8	+	525000000	8.72016
438	ADV+IFN	M	18				7.82142				131	76	16.4		+	130000000	8.11394
369	ETV	M	41		9.07387	71.8983		24.1761		49.3233	38	32	20.4	4.4	+	64900000	7.81224
308	ETV	M	52				6.36812				71	49	5	5.0	-	8030000	6.90472
157	ETV	M	45	4.76585	0	3.25424	0.554913	118.919	3.2701	54.4252	57	42	12.1	4.6	-	<E2
253	ETV	F	41					0.4904		54.8052	673	208	222.3	13.0	-	946000	5.97589
220	ETV	M	32	1.62341	0	0.881356	0.554913	0	4.43809	54.4252	50	22	37.5	50.5	+	1580000	6.19866
29	ETV	M	26	2.5811	0	4.94915	3.46151	5.44787	12.614	42.9459	244	238	105.2	25.1	+	226000000	8.35411
81	ETV	M	38	1.15953	0	1.38983	2.00821	8.75285	2.49144	49.3233	105	53	15.5	12.2	+	848000	5.9284
357	ETV	M	29		0.08687	1.38983	4.91482	5.9987	6.38474	40.395	91	49	26.7	9.0	+	525000000	8.72016
420	ETV	M	41				0				48	28	46		+	4000000	6.60206
305	ETV	M	42				0				46	36	13.4	6.3	-
366	ETV	M	32		0.564056	2.40678	6.36812	3.79538	6.38474	44.2214	193	95	12	4.6	+	2120000000	9.32634
354	ETV	F	45		0.166401	19.0169	0.554913	6.54953	9.49938	37.844	41	37	16.4	8.3	+	993000	5.99695
337	ETV	M	48	3.44902	0.961711	3.25424	9.27472	4.34621	4.82742	39.1195	53	45	27.2	7.3	-	4000000	6.60206
5	ETV	M	33	11.4248	2.87045	122.576	4.91482	10.9562		55.7007	345	113	163.4	43.5	+	65300000	7.81491
96	ETV	M	32		0.08687	2.74576	3.46151	0.4904	6.38474	39.1195	52	52	58.6	9.2	+	18900000	7.27646
108	ETV	M	32		0.404994	5.9661	2.00821	0	5.21675	37.844	23	28	31.3	9.2	-	<E2
21	ETV	M	32	1.35406	0.007339	7.15254	7.82142	9.30368		39.1195	129	60	11.5	3.5	-	245000	5.38917
161	ETV	F	42	1.69823	0	1.55932		1.04123	7.55273	65.9046	51	69	19.4	11.6	+	848000	5.9284
163	ETV	F	38	1.09967	0	1.05085	3.46151	16.4645	3.65943	54.4252	62	45	7.8	4.4	-	848000	5.9284
256	ETV	F	41	7.30973	1.35937	19.3559	4.91482	31.3369	12.2247	64.6291	576	598	37.1	36.4	+	496000000	8.69548
296	ETV	M	38				6.36812				51	31	17.4	5.8	-	<E2
35	ETV	F	44	6.23232	0	5.28814	3.46151	0.4904		49.3233	69	69	28	13.8	+	848000	5.9284
409	ETV	F	39				0.554913				719	576	30	24.8	+	993000	5.99695
415	ETV	F	39				4.91482				160	66	33.8	24.8	+	993000	5.99695
110	ETV	M	43				10.728		16.8967		259	168	19.6		+	10200000	7.0086
274	ETV	M	60	9.62915	0.961711	8.50847	3.46151	0	3.65943	39.1195	56	43	9.1	11.8	+	825000000	8.91645
398	ETV	M	46		1.27984						93	40	14.4	17.3	+	61200	4.78675
135	ETV	M	50				10.728				60	46	14.8	4.8	-	1580000	6.19866
311	ETV+IFN	M	52				6.36812				89	37	17.1	4.8	-	<E2
322	IFN	M	30	0.022261							138	64	14.8	9.3	+	1050000000	9.02119
427	IFN	M	17				6.36812				378	153	17	5.3	+	523000000	8.7185
323	IFN	M	41	0.725569							84	43	16.7	4.4	+	32300000	7.5092
46	IFN	M	44	2.86542							376	268	11.8	17.1	+	<E2
115	IFN	F	50				4.91482				139	83	0.7		-	70800	4.85003
173	IFN	M	58	0.216793	0.007339	1.89831	2.00821	1.59206	1.32345	49.3233	15	182	7.7	5.4	-	<E2
365	IFN	F	19		0	0.542373	19.4478	0	0.54479	48.0478	50	37	109	4.8	-
142	IFN	M	48				6.36812				555	69	298.4	13.5	-	<E2
129	IFN	F	31				15.0879				87	65	17.7	11.2	+	10200000	7.0086
116	IFN	M	39	33.4219	0.08687	4.27119		4.34621	6.77407	54.4252	193	490	64.9	16.0	+	132000	5.12057
170	IFN	M	28	1.95262	0	1.72881	7.82142	2.69372	2.10211	40.395	178	68	18.9	5.3	-	<E2
432	LAM	F	48				4.91482				289	269	29.2	38.5	+	262000000	8.4183
306	LAM	M	27											6.0	-	132000	5.12057
180	LAM	M	46	15.7195	0.245932	7.32203	3.46151	4.89704	40.6458	53.1498	26	44	31.9	70.2	+	<E2
148	LAM	M	72	5.39434	0	17.661		9.85451	20.79	51.8743	97	82	35.8	11.4	-	18900000	7.27646
208	LAM	F	19	5.09506	0.166401	10.7119	3.46151	5.9987	4.43809	55.7007	571	264	19.1	5.7	+	2930000	6.46687
159	LAM	M	41	2.86542	0	3.59322		1.04123	12.2247	62.0781	156	63	14.5	5.4	+	10200000	7.0086
65	LdT	M	56	2.626	0	1.38983	4.91482	7.10036		44.2214	77	45	23.7	16.9	-	245000	5.38917
302	LdT	M	19				3.46151				92	36	13.1	2.8	+	136000000	8.13354
123	LdT	M	12				15.0879				262	158	13.1	16.0	+	1580000	6.19866
112	LdT	F	39				6.36812				39	43	12.5	12.6	+	456000	5.65896
104	LdT	M	60		0.325463	1.89831	10.728	3.79538	4.04876	44.2214	110	78	9		-	<E2
125	LdT	M	61				3.46151				53	38	13.1		-	<E2
290	LdT	M	56	2.0424	1.67749	4.61017	0	29.6844	25.0726	49.3233	143	79	55.3	20.4	-	245000	5.38917
254	No	F	26	3.35923			15.0879				145	131	11.6	6.3	+	39300000	7.59439
249	No	F	31	5.93304	0.88218	5.11864	0	18.117	9.11005	45.4969	1022	508	20.7	9.1	+	3550	3.55023
326	No	M	67	0.306577	0.723118	1.38983	0	0	6.38474	42.9459	8	16	20.2	4.4	-	61200	4.78675
127	No	M	42				7.82142				32	35	27.6	35.8	-	<E2
367	No	M	41		0.404994	1.22034	7.82142	0.4904	13.782	32.7421	69	52	11	5.8	-	<E2
111	No	F	24				3.46151				200	114	20.1		+	10200000	7.0086
24	No	F	59	1.11463	0	5.62712	0	5.9987	24.2939	41.6704	25	22	10.9	5.6	+	848000	5.9284
346	No	M	64		0.404994	3.08475	0	8.75285	18.0646	37.844	13	17	11.2	6.1	-	<E2
95	No	M	35		0.484525	8.67797	0.554913	12.0578	9.88871	40.395	177	366	424.6	35.3	+	245000	5.38917
446	No	M	26		0	3.24675					289	127	21.5	21.5	+	2120000000	9.32634
349	No	M	38		0.484525	2.91525	2.00821	0	3.2701	44.2214	13	20	12	4.5	-	<E2
368	No	M	48		0.245932	1.72881	0	1.04123	2.10211	37.844	23	16	7.5	5.9	-
294	No	M	45	0.531037	1.59796	1.72881	4.91482	9.30368		42.9459	57	40	12.4	8.1	+	245000	5.38917
20	No	M	52	2.98513	0.404994	13.4237	6.36812	5.9987		46.7724	224.2	126.8	22.2	6.4	+	35100000	7.54531
138	No	M	48				6.36812				555	69	298.4	13.5	-	<E2
55	No	M	31	7.30973	0	1.22034	3.46151	0	2.88077	56.9762	95	50	20.1	4.4	-	<E2
332	No	M	17	0	0.325463	3.25424		0	3.2701	42.9459	83	42	7.8	4.3	+	130000000	8.11394
332	No	M	17	0.171901			0				83	42	7.8	4.3	+	130000000	8.11394
341	No	M	27	3.47894	0.643587	4.44068	3.46151	2.14289	5.99541	37.844	580	410	22.4	17.3	+	525000000	8.72016
18	No	M	41	7.47433	0.007339	4.94915	9.27472	9.85451	11.0567	53.1498	274	149	244.6	26.3	+	<E2
190	No	M	41	1.48873	0.245932	23.4237	3.46151	9.85451	8.33139	44.2214	74	40	10.6	11.2	-	<E2
426	No	M	49				6.36812				662	782	80.3	23.7	-	4000000	6.60206
359	No	M	25		0.166401	4.27119	2.00821	0	24.2939	34.0176	742	315	34.5	11.4	+
															-
		M 64	39.8421	4.11867	0.549134	8.83003	5.40979	8.14907	9.03762	46.2046	178.894	116.865	41.8434		阳47阴38	1.65555e+08	6.69655
		F21	14.8969	5.84773	1.34077	19.4264	5.63432	17.3791	8.10823	7.8181	205.229	146.94	72.044			4.21293e+08	1.44921
	ADV7
	ADV+IFN1
	ETV29
	ETV+IFN1
	IFN11
	LAM6
	LdT7
	No23

## Sheet: Lc-B
No.	Antivirus	Sex	Age	Resistin(ng/ml)	il1(pg/mL)	il6(pg/mL)	IL17(pg/mL)	il23(pg/mL)	TNF-α(pg/mL)	TGF-β1(pg/mL)	ALT	AST	TBIL	LS (Kpa)	HBeAg	HBV DNA	HBV DNA
348	ADV	F	52	1.18945							31	28	22.4	16.0	+	32300000	7.5092
17	ADV	F	49	23.4608	3.90436	346.494	19.2525	7.10036	36.5395	44.4414	14	40	54.5	43.5	+	132000	5.12057
304	ADV	F	49	1.42888					7.94206		28	48	11.9	32.0	-
344	ADV	F	56	0							63	52	17.7	10.9	-	1990000	6.29885
272	ADV	M	44	2.68585	0.563287	12.2373	2.713	7.65119	2.49144	50.5988	14	31	12.6	25.1	-	<E2
48	ADV	M	43	8.36217					11.446		112	91	81	42.2	+	5460000	6.73719
72	ADV	F	70	8.87095	1.91608	6.88312	6.195	1.59206	1.4205	47.0324	47	47	11.1	12.9	-	848000	5.9284
295	ADV	M	44	4.18225	0.487668	20.5424	0.972	6.54953	11.8354	48.0478	11	42	18.2	18	+	456000	5.65896
172	ADV	M	44	3.92787	0.260811	10.2034	5.3245		6.38474		64	52	21.1	29.9	+	5460000	6.73719
32	ADV	F	27	5.48908	0.88218	8.31169	11.418	1.59206	4.82742	41.8504	21	23	20.8	16.9	-	<E2
149	ADV	M	39	5.06513				0	2.32875	40.395	37	36	20.9	9.2	+	245000	5.38917
329	ADV	M	49	6.27721							63	124	49.2	30.8	+	525000000	8.72016
212	ADV	M	38	1.20442	0.412049	3.42373	4.454	1.59206		42.9459	19	17	19.8	13.5	-	<E2
186	ADV	M	54	6.18743	0.865763	6.47458	4.454	1.04123	14.1713	48.0478	10	39	33.2	26.6	-	132000	5.12057
331	ADV	F	58	0.860245							17	35	20.8	24.5	-	<E2
334	ADV	F	43	12.8763							52	66	14.4	39.7	+	16100000	7.20683
10	ADV+ETV	M	47	2.69082	0.88218	4.67532	6.195	0	30.1818	41.8504	188	205	46.2		+	65300000	7.81491
301	ADV+LAM	F	44	4.00268	1.47072	4.77966	1.8425	3.79538		54.4252	21	39	11.2	14.8	+	212000	5.32634
183	ADV+LAM	F	56	3.50887	0.714525	63.7627	3.5835	0	16.8966	54.4252	112	65	39.1		+	5460000	6.73719
251	ADV+LAM	F	51	4.21218	0.714525	14.1017	2.713	5.9987	3.65943	53.1498	10	17	9.4	18.2	-	509000	5.70672
269	ADV+LAM	F	51	6.38196							6	15	8.7	18.2	-	147000	5.16732
184	ADV+LAM	M	44	3.47894	0.109573	16.9831	0.972	13.1595		53.1498	25	61	76.1	75.0	-	<E2
132	ADV+LAM	M	45	1.27924	0.260811	11.3898	9.677	1.59206	6.2645	44.2214	45	53	51.7		-	4680	3.67025
193	ETV	M	29	8.88095	0	12.9153	3.5835	1.04123	5.21675	42.9459	24	31	9.7	29.2	+
38	ETV	M	42	19.5104	0.88218	11.039	8.8065	1.59206	20.7965	39.2595	44	36	23.2	15.9	-	<E2
328	ETV	M	51	0							72	67	11.5	36.9	-	<E2
63	ETV	M	40	4.20218							131	201	71.1	12.0	-	<E2
87	ETV	M	39	9.64908	0.33643	6.62338	7.936	3.79538	4.75075	41.8504	83	106	81.9	12.0	-	<E2
275	ETV	M	43	0.531037	0.941382	3.42373	1.8425	9.30368	4.82742	41.6704	38	25	17.1	5.5	+	1990000	6.29885
343	ETV	M	43	3.29938							72	40	19.2	5.5	-	495000	5.69461
261	ETV	M	58	7.08527	0.563287	2.0678	0	3.24455	1.71278	42.9459	11	14	11.6	10.3	-	<E2
68	ETV	M	60	4.45657	0.404994	1.94805	8.8065	3.79538	3.237	50.9188	121	118	24.8	19.6	+	245000	5.38917
265	ETV	M	50	9.12037	1.3951	18.1695	1.8425	9.30368	29.7445	63.3536	13	29	126.8	43.5	-	3550	3.55023
219	ETV	F	51	2.17708	0.109573	2.91525	7.936	2.14289	3.2701	49.3233	33	46	18.6	11.9	+	<E2
44	ETV	F	49	13.1955	0.245932	4.02597	8.8065	5.9987	5.21675	50.9188	21	55	12.3		+	<E2
54	ETV	M	38	5.86318	0.802649	16.6234	10.5475	7.10036	6.2645	59.9872	47	56	240.8		+	1580000	6.19866
303	ETV	M	32	0.246721							40	39	10.4	7.4	-	61200	4.78675
200	ETV	M	44	23.2614	0.412049	11.7288	6.195	2.14289	9.11005	118.96	104	90	22		+	5460000	6.73719
120	ETV	M	50	3.1647	0.941382	6.23377	4.454	3.79538	5.0535	45.7369	13	40	37.5	53.2	-	<E2
342	ETV	M	36	5.6188							33	26	27.8	18.6	-	32300000	7.5092
228	ETV	M	25	3.67348	0.185192	6.13559	1.8425	1.04123	4.43809	39.1195	29	44	30.9	33.8	-	1580000	6.19866
136	ETV	F	65	9.67404	0.865763	20.3729	3.5835	10.9562	4.448	55.7007	26	37	24.8		+	1580000	6.19866
97	ETV	F	47	3.03003	0.563287	43.3766	5.3245	7.10036	7.17275	48.3278	17	34	91.5		-	<E2
289	ETV	M	52	8.89591	0.487668	60.8814	1.8425	5.9987	7.55273	55.7007	45	67	90.03	51.4	-	<E2
203	ETV	F	71	17.7696					16.8966		1	135	12.9	11.8	-	<E2
59	ETV	F	51	6.31211	0.88218	3.63636	4.454	0.4904		48.3278	162	213	36.2	4.9	+	18900000	7.27646
226	ETV	F	48	23.2165	0.412049	5.45763	4.454	7.10036		48.0478	24	31	16.5	31.6	-	<E2
267	ETV	F	73	1.35406	0.865763	36.3051	2.713	86.4199	19.2326	49.3233	13	24	44.1	34.8	-	38100	4.58092
335	ETV	M	33	1.8778							14	31	10.4	18.2	-	15200	4.18184
297	LAM	M	56	4.48153							88	77	16	18.4	-	38100	4.58092
300	LAM	F	58	3.26945	12.3599	104.271	0	4.89704	867.193	46.7724	86	108	54.8	34.3	-	35100000	7.54531
316	LAM	F	58	3.10485					14.5607		45	66	44.3	34.3	+	35100000	7.54531
93	LAM	F	79	7.0603	0.563287	12.5974	3.5835	11.507		40.555	11	15	7.7	35.8	-	<E2
181	LdT	F	44	8.16268	0.412049	11.3898	3.5835	4.89704	13.3927	40.395	23	34	17.9		-	<E2
126	LdT	M	52	0.531037	0.563287	7.01299	5.3245	0.4904	12.6223	45.7369	97	49	43.8	21.8	-	848000	5.9284
130	LdT	M	46	6.41189	0.638906	33.7627	4.454	4.89704	14.7415	53.1498	31	115	20.2	33.8	+	1580000	6.19866
313	No	F	57	2.85046					9.49938		957	931	30.8	24.2	+	16100000	7.20683
128	No	M	67	5.91808	0.487668	15.4576	1.8425	4.89704	5.96175	46.7724	34	83	109.5	60.4	+	<E2
43	No	M	74	41.687	2.15468	9.61039	10.5475	9.30368	38.3098	43.1459	4	25	24.8	19.6	-	<E2
179	No	M	66	3.34427	0.109573	1.89831	1.8425	0	58.555	44.2214	119	66	13.1	17.3	-	<E2
175	No	F	42	10.1828	0.185192	5.79661	4.454	0	11.8354	53.1498	8	18	8.8	7.8	-	<E2
119	No	F	47	3.62858	0.412049	8.44156	7.0655	12.6087	4.448	49.6233	10	17	11.1	16.3	-	<E2
2	No	M	46	5.87815	1.59796			4.34621	15.9525		70	165	236.7		+	1580000	6.19866
245	No	M	42	0.605857	0.563287	19.5254	3.5835	8.75285	5.21675	41.6704	188	16	12.7	5.4	-	495000	5.69461
41	No	M	48	8.69138	0.007339	9.35593	5.3245	5.44787	4.82742	44.2214	21	42	50.6	13.8	-	<E2
36	No	M	49	2.39154	0.88218	8.96104	7.0655	4.34621	15.7287	49.6233	68	141	65.7	35.3	-	<E2
195	No	M	47	3.01506	0	5.28814	7.0655	2.69372	4.82742	46.7724	131	17	44.6	7.6	-	<E2
209	No	M	47	4.24211	0.638906	9.01695	6.195	2.14289	1.71278	48.0478	9	17	35.3	7.6	-	<E2
79	No	M	63	5.74347	0.714525	2.33766	2.713	0	2.93425	39.2595	24	31	20.2	7.6	-	<E2
137	No	F	63	1.00988	0.487668	22.2373	8.8065	5.9987	8.38375	41.6704	8	18	19.3		-	<E2
		M42	48.3333	6.36999	0.931761	21.822	5.16375	6.10301	27.9615	48.6357	61.0429	70.1714	38.3361		P26N44	21443285	6.06183
		F28	11.0523	6.83352	1.7544	50.3723	3.52201	12.0047	120.362	11.555	117.279	114.082	43.1655			8.51048e+07	1.17456
	ADV16
	ADV+ETV1
	ADV+LAM6
	ETV26
	LAM4
	LdT3
	No14

## Sheet: LF-B
No.	Antivirus	Sex	Age	Resistin(ng/ml)	il1(pg/mL)	il6(pg/mL)	IL17(pg/mL)	il23(pg/mL)	TNF-α(pg/mL)	TGF-β1(pg/mL)	ALT	AST	TBIL	LS (Kpa)	HBeAg	HBV DNA	HBV DNA
406	ADV	M	76			9.74026	0.554913		27.457		202	210	160.7	24.5	-	1050000000	9.02119
451	ADV	M	76			17.2727		3.24455	11.1085	66.4646	20	32	152.4	24.5	-	<E2
421	ADV	M	50		0.245932	47.6623	0.554913	1.59206	12.925	54.8052	40	140	352.2	27.3	-	1990000	6.29885
174	ADV	M	25	5.01024	0.325463	7.4026	10.728	8.75285	4.448	54.8052	27	33	20.1	35.3	+	<E2
471	ADV	M	44		0.007339	5.84416	4.91482	4.34621	144.016	62.5781	192	235	161.4	21.3	-
185	ADV+ETV	M	45	3.18463	0.08687	8.96104	10.728	1.59206	5.0535	52.2143	61	160	279.3		-	<E2
69	ADV+ETV	M	60	1.4937	0.404994	86.3636	0	1.59206	7.4755	54.8052	68	182	57.4		+	782000000	8.89321
84	ADV+ETV	M	50	5.1898	0	17.1429	3.46151	15.3628	13.2278	65.1691	111	245	265.7		-	456000	5.65896
102	ADV+ETV	M	50	6.1475	1.35937	13.3766	0.554913	17.0153	8.6865	65.1691	69	138	249		-	<E2
122	ADV+ETV	M	50	4.6511	0.802649	29.0909	6.36812	15.9136	11.714	67.76	51	110	232.6		-	132000	5.12057
141	ADV+ETV	M	50	6.86577	0.643587	10.6494	0	15.3628	9.59475	69.0555	44	106	284.5		-	132000	5.12057
248	ADV+LAM	M	30	1.35902	0	2.72727	0.554913	3.79538	8.081	48.3278	182	66	206.3	15.3	+	11000000	7.04139
264	ADV+LAM	M	30	10.9659	0	1.42857	0	3.24455	5.659	59.9872	52	28	96.7	15.3	+	10100000	7.00432
408	ADV+LAM	M	56		0	8.83117	7.82142	0	15.0443	63.8736	30	88	181.1	70.6	-	<E2
206	ETV	M	33	10.4422	0.166401	2.72727	15.0879	0		52.2143	374	242	369.1	12.0	-
224	ETV	M	34	11.2502							90	44	367.3	12.0	-
243	ETV	F	41	9.26001			6.36812		18.0718		1039	450	199.4		-	946000	5.97589
282	ETV	F	40	0.925065	0	1.94805	0	2.14289	3.237	44.4414	45	42	51	13	+	946000	5.97589
400	ETV	M	53		0.08687	21.5584	0	11.507	18.98	53.5098	714	96	278.9	40.9	-	262000000	8.4183
402	ETV	M	53		3.02952	29.4805	0.554913	2.69372	112.53	56.1007	406	173	392.6		-
418	ETV	M	53		0		2.00821		7.17275		100	63	355.7	40.9	-	262000000	8.4183
213	ETV	M	37	3.10981	0	12.4675	6.36812	2.14289	11.4112	57.3962	551	432	43.4		+	226000000	8.35411
246	ETV	M	37	12.6868	0.325463	60.9091	6.36812	12.6087	7.77825	59.9872	190	268	321.7		+	101000	5.00432
147	ETV	F	45	2.01744	0.245932	6.62338	2.00821	4.89704	4.14525	57.3962	686	306	219.4	36.8	-	848000	5.9284
156	ETV	F	45	1.20938	0	4.41558	3.46151	0.4904	7.77825	50.9188	80	37	171.3	36.8	-	848000	5.9284
450	ETV	M	41			216.104		0	9.292	65.1691	525	541	273.9		-	525000000	8.72016
276	ETV	F	39	5.07009	0	1.42857	6.36812	14.2612	2.93425	49.6233	594	465	123.1	17.1	-	4000000	6.60206
191	ETV	M	38	0.446217	0	30.9091	3.46151	0	2.32875	61.2826	295	263	219.8		+	848000	5.9284
205	ETV	M	38	9.21512	0.484525	21.8182	7.82142	1.59206	7.4755	58.6917	51	61	293.7		+	245000	5.38917
284	ETV	M	38	4.66606	0	16.7532	3.46151	1.59206	4.43809	50.9188	9	32	189.4		+	20500	4.31175
288	ETV	M	38	11.4896	0.325463	26.4935	3.46151	1.04123	2.88077	57.3962	10	59	219.8		+	848000	5.9284
315	ETV	M	40			4.15584	6.36812	0	12.2247	58.6917	21	30	63.3	27.0	+
462	ETV	M	48		0.08687	22.3377	3.46151	3.79538	15.347	47.0324	274	420	158.9	75	+	130000000	8.11394
34	ETV	F	58	0.655713	0	14.2857	4.91482	1.59206		54.8052	50	85	218.8		-	245000	5.38917
53	ETV	F	58	0.610821	0.007339	41.9481	0	1.59206	68.0255	53.5098	1	32	151.9		-	<E2
182	ETV	M	45	5.66865	0	4.28571	2.00821	15.9136	5.96175	49.6233	41	50	76.8	26.3	+	<E2
467	ETV	M	27		0	22.7273		10.4053	7.17275	50.9188	45		344.3		-
310	ETV	M	50	14.0784							710	836	133	10	-
347	ETV	M	50			87.1429	0.554913	4.34621	25.0726	53.5098	63	104	486.8		+	<E2
244	ETV	M	34	38.5146	0	17.6623	36.8874	6.54953	35.6313	54.8052	635	246	233.5	27	+	79000	4.89763
1	ETV	F	25	1.68823	2.07515	68.8312	0	1.59206	783.424	49.6233	17	27	114.5	26.3	+	100000000	8
239	ETV	F	51	3.33427	0	12.2078		4.34621	3.53975	52.2143	30	55	58.7		+	<E2
229	ETV	M	45	2.10722	3.10905	9.61039	0	83.1149	8.98925	67.76	618	449	230.5	48	+	<E2
263	ETV	M	44	6.20736					9.8975		97	134	348.2	48	+	1760000	6.24551
292	ETV	M	44	17.7446		7.53247	3.46151	29.6844	9.11005	70.351	46	82	278.6	48.0	+	11000	4.04139
192	LAM	M	55	8.94577	0	38.8312	6.36812	0	2.026	50.9188	28	34	595.7		-	<E2
210	LAM	M	55	7.88333	0.166401	8.96104	10.728	8.20202	5.659	49.6233	25	42	376.3		-	<E2
223	LAM	M	55	6.59642	0	8.44156	6.36812	0.4904		57.3962	25	49	481.2		-
109	LAM	M	39	7.23987	0	2.98701	2.00821	3.79538	1.72325	53.5098	437	175	479.4	26.6	-	<E2
121	LAM	M	39	16.6373	0.007339	4.80519		9.30368	6.56725	48.3278	113	71	281.3	26.6	-	<E2
133	LAM	M	52	2.34665	0.08687	36.6234	7.82142	0	4.75075	54.8052	59	85	441.7	69.1	+	401000	5.60314
454	LAM	M	41					0.4904	11.1085	49.6233	68	109	316.4		-	61200	4.78675
6	LAM	F	58	4.63614	2.07515	329.61	3.46151	5.44787	50.466	57.3962	147	135	176.3		+	132000	5.12057
230	LdT	F	54						5.35625		13	27	71.8	75.0	-	<E2
257	LdT	F	54	10.8761	0	5.58442	4.91482	5.44787	2.32875	79.4194	14	21	40.1	75.0	-	<E2
4	LdT	M	57	3.9029	0.325463	40.1299	4.91482	10.4053	22.9157	57.3962	162	128	300.7	46.4	-	<E2
50	LdT	M	57	2.07729	0.166401	49.8701	4.91482	4.34621	40.778	63.8736	5	67	395.6	46.4	-	<E2
194	LdT	M	49	2.18204	0	8.31169	4.91482	3.24455	7.77825	54.8052	24	62	548.4	18	-	<E2
235	LdT	M	43	2.15211					14.7415		22	49	232.6	18	-
280	LdT	M	43	3.13974	0	8.96104	4.91482	4.89704	12.0168	45.7369	162	28	131.5	18	-
114	LdT	M	38	7.23987	0	23.1169	19.4478	1.59206		53.5098	18	23	23.1	19.6	+	70800	4.85003
444	LdT	F	57				4.91482				569	461	568.5		-	4000000	6.60206
407	LdT	F	58		1.12077	15.4545	10.728	0	22.0075	52.2143	42	65	125.6		-	16100000	7.20683
91	LdT	M	41	9.18519	0	8.96104	0	0	4.14525	56.1007	679	823	94.1	48	+	2930000	6.46687
106	LdT	M	41	1.01485	0	11.039	4.91482	1.04123	8.081	49.6233	95	729	208.3	48	+	2930000	6.46687
364	LdT	M	26		0	4.15584	2.00821	0	206.89	45.7369	47	39	76.4	26	+	1520000	6.18184
3	LdT	M	44	2.43643	7.0856	173.896	15.0879	6.54953	923.294	48.3278	26	146	457.1		-
77	No	M	52	3.54376	0	14.9351	9.27472	0.4904		54.8052	31	76	217.7	25.4	-	<E2
101	No	M	52	2.85542	0	12.4675	2.00821	0.4904	7.77825	50.9188	16	41	96.8	27.7	-
198	No	M	39	1.35902			15.0879				15	50	52.2		-
28	No	M	48	2.2419	2.4728	52.2078	0	2.14289	105.264	41.8504	1479	1283	111.6	32.8	+	18900000	7.27646
152	No	M	48	3.39412	0.08687	59.7403	0.554913	0	8.98925	47.0324	125	210	316.6		-
202	No	M	40	6.13254	0.08687	9.48052	3.46151	0	9.292	48.3278	355	37	376	43.5	-	<E2
216	No	M	40	16.0836	0	4.93506	6.36812	0	5.659	56.1007	28	44	432.2	43.5	-	<E2
237	No	M	41	11.744	0.325463	4.54545	3.46151	4.89704	7.77825	49.6233	27	45	312.4	43.5	-
30	No	M	42	9.96332	0.643587			4.34621		62.5781	30	92	193.1	25.7	-	18900000	7.27646
80	No	M	28	3.37916	0.007339	13.3766	13.6346	9.85451	4.75075	54.8052	181	70	392		+	<E2
287	No	M	39	13.2704	0	12.8571	3.46151	7.10036	4.43809	57.3962	41	56	125.9		+	1580000	6.19866
327	TDF	M	49	7.50922	0.08687	28.7013	7.82142	1.04123	3.65943	57.3962	98	204	99.5	25.1	-	420000000	8.62325
		M65	46.3846	6.51203	0.44629	29.7918	5.2875	5.87437	43.4722	55.5375	186.861	172.731	238.415	#DIV/0!	P30N49	9.41483e+07	6.44854
		F14	10.0402	6.07564	1.10405	51.3938	5.8597	10.9814	145.516	6.97099	270.105	219.907	139.553	#DIV/0!		2.24675e+08	1.34608
	ADV5
	ADV+ETV6
	ADV+LAM3
	ETV31
	LAM8
	LdT14
	TDF1
	No11

## Sheet: HC
Resistin(ng/ml)	il1(pg/mL)	il6(pg/mL)	IL17(pg/mL)	il23(pg/mL)	TNF-α(pg/mL)	TGF-β1(pg/mL)
0.0220699	0.564056	0.564056	0	1.04123	1.71278	28.9156
0.0109954	0	0	1.8425	8.75285	0.93412	35.293
0.013388	0	0	4.454	2.69372	7.55273	26.3647
0.0043719	0	0	0.1015	7.65119	1.71278	26.3647
0.000796031	0	0		0	4.82742	28.9156
0.00679204	0.166401	0.166401	0	0	0.93412	26.3647
1.207	0.08687	0.08687	0	10.9562	1.71278	30.1911
0.001515	0	0	2.713	5.44787	0.54479	26.3647
0.000796031	0.643587	0.643587		2.69372	4.04876	30.1911
0.00898002	0.08687	0.08687	0	9.85451	1.32345	36.5685
0.0230798	0	0	0.554913	0.93123	1.56382	25.5328
0.0109165	0	0	4.91481	6.78235	0.83459	31.6782
0.013388	0	0	3.46151	1.69453	6.58342	26.3647
0.0035618	0	0	3.46151	7.312	0.98267	26.3647
0.000352335	0	0	0	0	4.93276	28.9156
0.00546704	0	0	3.46151	0	0.88653	27.5867
0.217564	0	0	3.46151	8.6543	2.1543	29.9953
0.0043566	0	0	3.46151	5.35319	0.67398	28.573
0.000656732	0	0	2.00821	2.58432	3.97365	31.2985
0.00566247	0	0	4.91481	9.3758	1.88639	35.7529
			3.46151
			2.00821
			0.554913
			0.554913
			0
			7.82142
			3.46151
			0.554913
			4.91481
			4.91481
			6.36812
			3.46151
			2.00821
			3.46151
			3.46151
			7.82142
			6.36812
			0.554913
			0.554913
			3.46151
			2.00821
			7.82142
			3.46151
			4.91481
0.0780857	0.0773892	0.0773892	2.92348	4.58895	2.48879	29.3798
0.269903	0.185722	0.185722	2.31017	3.82341	2.08331	3.33859
